# Supplementary material for: Ocular Symptoms Associated with COVID-19 Are Correlated with the Expression Profile of Mouse SARS-CoV-2 Binding Sites
Source: Viruses. 2023 Jan 26;15(2):354. doi: 10.3390/v15020354 (PMC9961464; doi:10.3390/v15020354)
Supplement: Supplementary file 1 [file viruses-15-00354-s001.zip]

Archive with 1 entries (1 files):
- viruses-2131649-supplementary.pdf
